# Supplementary material for: Overexpression of MEKK18 from Arabidopsis pumila in rice significantly enhances stress resistance at the early stage
Source: PLoS One. 2025 Jun 25;20(6):e0325550. doi: 10.1371/journal.pone.0325550 (PMC12194022; doi:10.1371/journal.pone.0325550)
Supplement: S1 Table — (XLSX) [file pone.0325550.s008.xlsx]

## Sheet: Sheet1
Table S1 Primers used in this study
Primer name	Primer sequence (5'→3')	Used
KpnⅠ-ApMEKK18-F	GGGGTACCATGAATTGGACTAGAGG	Gene cloning
XbaⅠ-ApMEKK18-R	GCTCTAGACTCCGTTCGAACCGTGATCC	Gene cloning
qPCR-ApMEKK18-F	TGGATTGGAGCGGATTCGAC	qRT-PCR
qPCR-ApMEKK18-R	ACTTGTCGGTGAGTTCGTGA	qRT-PCR
qPCR-OsActin-F	CAACACCCCTGCTATACG	qRT-PCR
qPCR-OsActin-R	CATCACCAGAGTCCAACACAA	qRT-PCR
qPCR-ApGAPDH-F	CTCCCATGTTTGTTGTTGGTGTCA	qRT-PCR
qPCR-ApGAPDH-R	CTTCCACCTCTCCAGTCCTTCATT	qRT-PCR
