# Supplementary material for: Overexpression of MEKK18 from Arabidopsis pumila in rice significantly enhances stress resistance at the early stage
Source: PLoS One. 2025 Jun 25;20(6):e0325550. doi: 10.1371/journal.pone.0325550 (PMC12194022; doi:10.1371/journal.pone.0325550)
Supplement: S2 Table — (XLSX) [file pone.0325550.s009.xlsx]

## Sheet: Sheet1
Table S2 Survival rate of rice seedling after rehydration for 7 days under 150 mM NaCl stress
Plants	Number of rice seedlings	Seedling survival rate (%)
NP	28	31.25
ApMEKK18-OE7	28	68.75
ApMEKK18-OE8	28	81.25
